# Supplementary material for: Surface Structure Engineering of PdAg Alloys with Boosted CO2 Electrochemical Reduction Performance
Source: Nanomaterials (Basel). 2022 Nov 1;12(21):3860. doi: 10.3390/nano12213860 (PMC9657775; doi:10.3390/nano12213860)
Supplement: Supplementary file 1 [file nanomaterials-12-03860-s001.zip]

Archive with 1 entries (1 files):
- nanomaterials-1998000-supplementary.pdf
